# Supplementary material for: The Impact of Musculoskeletal Injuries Sustained in Road Traffic Crashes on Work-Related Outcomes: A Systematic Review
Source: Int J Environ Res Public Health. 2021 Nov 1;18(21):11504. doi: 10.3390/ijerph182111504 (PMC8582890; doi:10.3390/ijerph182111504)
Supplement: Supplementary file 1 [file ijerph-18-11504-s001.zip]

Archive with 1 entries (1 files):
- ijerph-1395892-supplementary.pdf
